# Supplementary material for: Statistical Methods in the Study of Protein Binding and Its Relationship to Drug Bioavailability in Breast Milk
Source: Molecules. 2022 May 26;27(11):3441. doi: 10.3390/molecules27113441 (PMC9182007; doi:10.3390/molecules27113441)
Supplement: Supplementary file 1 [file molecules-27-03441-s001.zip]

Archive with 1 entries (1 files):
- Wanat Supplementary material.pdf
